# Supplementary material for: Evolution of the Noncoding Features of Sea Snake Mitochondrial Genomes within Elapidae
Source: Genes (Basel). 2022 Aug 17;13(8):1470. doi: 10.3390/genes13081470 (PMC9407768; doi:10.3390/genes13081470)
Supplement: Supplementary file 1 [file genes-13-01470-s001.zip]

Archive with 2 entries (2 files):
- supplementary figure.pdf
- supplementary_tables.xlsx
